# Supplementary material for: Synonymous substitutions confer the conserved WPRa4 as a novel target of miR396 in cucumber
Source: Hortic Res. 2026 Feb 16;13(5):uhag036. doi: 10.1093/hr/uhag036 (PMC13150849; doi:10.1093/hr/uhag036)
Supplement: Web_Material_uhag036 [file web_material_uhag036.zip]

Archive with 4 entries (4 files):
- File S1. The information of WPR family members in plants.docx
- Supplemental Figure 1-7.docx
- Table S1. The RNA-seq data.xlsx
- Table S2. The primers used in this study.xlsx
