# Supplementary material for: Synonymous substitutions confer the conserved WPRa4 as a novel target of miR396 in cucumber
Source: Hortic Res. 2026 Feb 16;13(5):uhag036. doi: 10.1093/hr/uhag036 (PMC13150849; doi:10.1093/hr/uhag036)
Supplement: Web_Material_uhag036 [file web_material_uhag036.zip › Table S1. The RNA-seq data.xlsx]

## Sheet: The RNA-seq data
Table S2. The RNA-seq data.
Gene ID	WT_repeat 1	WT_repeat 2	Csawpra4_#1	Csawpra4_#2	Change	Description	Location
novel.127	12.0968	13.85	0.1209	0.202	Down	hypothetical protein Csa_018256 [Cucumis sativus]
CsaV3_UNG071590	11.3971	11.4584	0	0.5516	Down	hypothetical protein CSA_009458 [Cucumis sativus]	mitochondrion, chloroplast
novel.251	2.2311	2.1985	0.1652	0	Down	--
novel.91	13.6051	6.4902	1.0858	1.5622	Down	uncharacterized protein E6C27_scaffold548G001300 [Cucumis melo var. makuwa]
CsaV3_UNG160180	1.9827	4.8054	0.4615	0.6426	Down	hypothetical protein CSA_018803, partial [Cucumis sativus]	nucleus
CsaV3_6G025240	5.4774	2.6936	0.388	1.0806	Down	hypothetical protein Csa_021538 [Cucumis sativus]	peroxisome
CsaV3_3G032840	3.278	2.4535	0.4713	0.6999	Down	cinnamoyl-CoA reductase 2-like [Cucumis sativus]	cytoplasm
CsaV3_UNG161230	9.9037	15.0391	2.0919	3.9944	Down	hypothetical protein CSA_017394 [Cucumis sativus]
CsaV3_6G033640	4.0822	3.874	1.7996	1.5985	Down	uncharacterized protein LOC101222571 [Cucumis sativus]	mitochondrion
CsaV3_3G048770	0.69	0.8942	1.8972	1.8002	Up	hypothetical protein Csa_002159 [Cucumis sativus]
CsaV3_3G040160	15.166	13.4012	46.8495	30.393	Up	hypothetical protein Csa_002123, partial [Cucumis sativus]	chloroplast
CsaV3_5G037050	9.7397	10.8168	39.3059	22.3704	Up	probable peroxygenase 5 [Cucumis sativus]	chloroplast
CsaV3_6G008200	0.7412	0.4412	2.0024	1.9471	Up	agamous-like MADS-box protein MADS4 [Cucumis sativus]	nucleus	SEPALLATA 3-like
CsaV3_6G008470	0.6513	0.7366	3.0244	1.7139	Up	major pollen allergen Ole e 6 [Cucumis sativus]
novel.18	1.2075	1.951	4.0755	6.7311	Up	uncharacterized protein LOC105435864 [Cucumis sativus]	mitochondrion
CsaV3_1G003040	0.6111	1.1519	3.6509	2.5879	Up	hypothetical protein Csa_023787, partial [Cucumis sativus]
CsaV3_4G032090	0.8274	1.1171	2.4141	4.6473	Up	hypothetical protein Csa_012389 [Cucumis sativus]	chloroplast	Oxidoreductase-like
novel.303	0.4891	0.5468	2.1038	1.662	Up	uncharacterized protein LOC116401651 isoform X4 [Cucumis sativus]	nucleus
CsaV3_5G012810	2.8172	2.9185	15.1982	5.9193	Up	protein TOM THREE HOMOLOG 1 [Cucumis sativus]	mitochondrion
novel.94	1.0777	1.7776	5.5607	6.6014	Up	--
CsaV3_5G014870	13.4628	0	35.3423	28.5069	Up	hypothetical protein Csa_023885, partial [Cucumis sativus]
novel.185	0.4201	0.6033	2.3793	3.1585	Up	uncharacterized protein LOC116403686 [Cucumis sativus]
CsaV3_3G033040	0.3149	0.2968	2.3091	1.4289	Up	hypothetical protein Csa_001119, partial [Cucumis sativus]
CsaV3_5G012390	0.1471	0.6316	2.7029	2.4026	Up	protein CHROMATIN REMODELING 19 [Cucumis sativus]	nucleus
CsaV3_6G033790	0.1204	0.416	3.2036	1.0195	Up	MADS-box protein CMB1 isoform X1 [Cucumis sativus]	nucleus	SEPALLATA 4-like
CsaV3_6G033800	0.2919	0.447	4.637	1.7879	Up	truncated transcription factor CAULIFLOWER A isoform X1 [Cucumis sativus]	nucleus	APETALA1-like
CsaV3_UNG060470	1.1114	0.7108	9.8628	10.6977	Up	protein arginine N-methyltransferase 1.1 [Cucumis sativus]	cytoplasm
CsaV3_UNG236450	0.2186	0.1545	1.4691	3.0745	Up	hypothetical protein CSA_004748 [Cucumis sativus]	chloroplast
CsaV3_UNG227950	0.7085	0.655	9.6358	16.1614	Up	probable GTP diphosphokinase RSH2, chloroplastic [Cucumis sativus]	chloroplast	RELA/SPOT HOMOLOG 3-like
