# Supplementary material for: Synonymous substitutions confer the conserved WPRa4 as a novel target of miR396 in cucumber
Source: Hortic Res. 2026 Feb 16;13(5):uhag036. doi: 10.1093/hr/uhag036 (PMC13150849; doi:10.1093/hr/uhag036)
Supplement: Web_Material_uhag036 [file web_material_uhag036.zip › Table S2. The primers used in this study.xlsx]

## Sheet: Sheet1
Table S1. The primers used in this study.
Name	Sequence
CsaTUB-F	CACTACACCGTTGGAAAGGAAA	For qPCR detection
CsaTUB-R	CAAAAGGAGGGAGCCGAGA
CsaMIR396A-F	TTGCCTCTGTTTGTATTCTTCCA
CsaMIR396A-R	ATTTGACTCTGACTGTATCTTCCCAC
CsaMIR396B-F	CTTTGAAGCTCAAGATAGCTG
CsaMIR396B-R	GGAGGAAGGAAATTAGGTAAG
CsaMIR396D-F	GGTTTTTTCAGGTCATAGCCAT
CsaMIR396D-R	GAGAGATTTTACATACAAATGAGCAT
CsaGRF3-F	CCATCATTCACTTCGCCAGTTC
CsaGRF3-R	CCATCACATTCCCAACACCCA
CsaGRF8-F	GGACTTGTTTCCACTGATTCC
CsaGRF8-R	CATGACCGAGCGACTAGACTG
LUC-F	ATCCATCTTGCTCCAACACC
LUC-R	TCCACAAACACAACTCCTCC
REN-F	CGTTAGTAAAAGGTGGTAAACCTGA
REN-R	AAGAATCCTGGGTCCGATTCA
CsaWPRa4-F	CTGAAAGAACCAATGCTGCAC
CsaWPRa4-R	GACTCCTCAACTTTACGGCTTAG
AtWPRa4-F	ATCAGAAGAAAGCAGAGGAA
AtWPRa4-R	ACTTAGATTCGGCATAAGCAC
CsaV3_6G008200-F	ACAAAGGTTAGTAGAAGGGTA
CsaV3_6G008200-R	AGCAGTGACCACTGTTATGG
CsaV3_6G033790-F	CTACTAAGAGGCAAACGATG
CsaV3_6G033790-R	GTATGATGAATAGCTGCACTAC
CsaV3_6G033800-F	AAGATTTGGATTCGTTGAGTG
CsaV3_6G033800-R	CTGCTTAGCCAGTTGGACATT
CsaV3_4G032090-F	ATGGAGGCTCGGTCGTCACAGT
CsaV3_4G032090-R	TCATACGCATCTCGAAGTCGC
CsaV3_UNG227950-F	CTTGAAGTTCAGATTCGAACC
CsaV3_UNG227950-R	AAGAGTAGGAGCAATCAGATGAG
35S::CsaMIR396A-F	cgctctagaactagtATCTCACCATAGAGCTCTCA	For vector construction
35S::CsaMIR396A-R	gtcgacggtatcgatCCGATGGCAATGATAAACCT
35S::CsaWPRa4-LUC-F	gtcgacggtatcgattgagacttttcaacaaaggg
35S::CsaWPRa4-LUC-R	tgtttttggcgtcttccatTTCCACAGCTTTCTTAGCTGggtggtgggctgtcctctcc
35S::AtMIR396A-F	cgctctagaactagtGCCAATATTCTCCTCGGGAT
35S::AtMIR396A-R	gtcgacggtatcgatAAAGAACTTATTTAGAGATT
35S::AtWPRa4-LUC-Fragment 1-F	gtcgacggtatcgattgagacttttcaacaaaggg
35S::AtWPRa4-LUC-Fragment 1-R	CTTCTTAGCAACCATggtggtgggctgtcctctcc
35S::AtWPRa4-LUC-Fragment 2-F	ATGGTTGCTAAGAAGGGACG
35S::AtWPRa4-LUC-Fragment 2-R	tgtttttggcgtcttccatAAAGGGTTTCTCTCCAGGGA
35S::AtWPRa4m-LUC-Fragment 1-F	gtcgacggtatcgattgagacttttcaacaaaggg
35S::AtWPRa4m-LUC-Fragment 1-R	CTTCTTAGCAACCATggtggtgggctgtcctctcc
35S::AtWPRa4m-LUC-Fragment 2-F	ATGGTTGCTAAGAAGGGACG
35S::AtWPRa4m-LUC-Fragment 2-R	ATCAGCCATAGCTGCTTTCT
35S::AtWPRa4m-LUC-Fragment 3-F	GCAGCTATGGCTGATGCAGCTAAGAAAGCTGTGGAAGGAGAACTCAGGAGATGGCG
35S::AtWPRa4m-LUC-Fragment 3-R	tgtttttggcgtcttccatAAAGGGTTTCTCTCCAGGGA
35S::CsaWPRa4-eGFP-F	TTACATTTACAATTAATGGGTGTGAAGGGCCATCA
35S::CsaWPRa4-eGFP-R	CCTCGCCCTTGCTCACCATCGCAGATTTCTCACCAGGCA
